# Supplementary material for: Obesity and Gray Matter Volume Assessed by Neuroimaging: A Systematic Review
Source: Brain Sci. 2021 Jul 28;11(8):999. doi: 10.3390/brainsci11080999 (PMC8391982; doi:10.3390/brainsci11080999)
Supplement: Supplementary file 1 [file brainsci-11-00999-s001.zip]

Archive with 1 entries (1 files):
- brainsci-1271053-supple.pdf
